# Supplementary material for: Fusarium culmorum Produces NX-2 Toxin Simultaneously with Deoxynivalenol and 3-Acetyl-Deoxynivalenol or Nivalenol
Source: Toxins (Basel). 2022 Jul 2;14(7):456. doi: 10.3390/toxins14070456 (PMC9324393; doi:10.3390/toxins14070456)
Supplement: Supplementary file 1 [file toxins-14-00456-s001.zip]

Archive with 1 entries (1 files):
- toxins-1733919-supplementary.pdf
